# Supplementary material for: Cost-effectiveness analysis of three algorithms for diagnosing primary ciliary dyskinesia: a simulation study
Source: Orphanet J Rare Dis. 2019 Jun 13;14:142. doi: 10.1186/s13023-019-1116-3 (PMC6567920; doi:10.1186/s13023-019-1116-3)
Supplement: Supplementary file 4 — Cost-effectiveness ANALYTICA model. (ANA 51 kb) [file 13023_2019_1116_MOESM4_ESM.ana]

{ From user panko, Model New_Analytica_Model_ at 2-May-2019 12:14:35 PM, encoding="UTF-8" }
SoftwareVersion 4.6.1


{ System Variables with non-default values: }
SampleSize := 3000
TypeChecking := 1
Checking := 1
SaveOptions := 2
SaveValues := 0
{!40000|Att_GraphValueRange Graph_Cdf_Valdim: 1,,,1,,,10}
{!40400|Sys_WindowsMaximized := 1}
{!40600|Att_PrevIndexValue AllProbabilityBands: [0,0.01,0.025,0.05,0.1,0.25,0.3333333333333333,0.5,0.6666666666666666,0.75,0.9,0.95,0.0975,0.99,1]}


Model New_Analytica_Model_
Title: New Analytica Model Bayes Rule
Author: pankouis
Date: Fri, Sep 2, 2016 7:58 PM
SaveAuthor: panko
SaveDate: Thu, May 2, 2019 12:14 PM
DiagState: 2,626,43,683,364,17
DiagramColor: 65535,65535,65535
FontStyle: Arial,15
FileInfo: 0,Model New_Analytica_Model_,2,2,0,0,D:\Active submissions\CEA and VOI paper PhD\December 2018 Draft\OJRD\ORJD Revision\Submited Revision ORJD\REVISED_Suppl_File 4_Analytica_ORJD revision.ana

Module nNO_test_characteris
Title: nNO test characteristics
Author: pankouis
Date: Fri, Sep 2, 2016 9:50 PM
NodeLocation: 1080,40,1
NodeSize: 72,24
NodeInfo: 1,1,0,1,1,1,0,,0,,0
DiagState: 2,1,0,448,245,17
NodeColor: 39325,65535,39321

Chance nNO_Test_sens_VC
Title: nNO Test (VC) Sensitivity
Definition: Table(Breathing)(Beta(0.95,0.05),Beta(0.97,0.03))
NodeLocation: 344,88,1
NodeSize: 64,24
WindState: 2,102,82,476,224
DefnState: 2,40,50,400,300,0,MIDM
ValueState: 2,40,50,400,300,0,STAT

Chance nNO_Test_spec_VC
Title: nNO Test (VC) Specificity
Definition: Table(Breathing)(Beta(0.94,0.06),Beta(0.95,0.05))
NodeLocation: 1008,112,1
NodeSize: 72,24
WindState: 2,102,82,476,224
DefnState: 2,40,50,400,300,0,MIDM
ValueState: 2,40,50,400,300,0,STAT
ReformVal: [Breathing,Breathing]
{!40000|Att_XRole: Breathing}
{!40000|Att_ColorRole: Breathing}

Constant nNO_Test2
Title: nNO Test (non-VC) Specificity
Definition: 0.89
NodeLocation: 352,192,1
NodeSize: 88,24
WindState: 2,102,82,476,224

Constant nNO_Test3
Title: nNO Test (non-VC) Sensitivity
Definition: 0.95
NodeLocation: 1000,200,1
NodeSize: 80,24
WindState: 2,102,82,476,224

Alias P1472836843
Title: P(D+|T+)
Definition: 0
NodeLocation: 696,152,1
NodeSize: 48,24
Original: P

Alias P1472836860
Title: P(D-|T+)
Definition: 0
NodeLocation: 696,208,1
NodeSize: 48,24
Original: P1

Alias P1472836868
Title: P(D+|T-)
Definition: 0
NodeLocation: 696,264,1
NodeSize: 48,24
Original: P2

Alias P1472836876
Title: P(D-|T-)
Definition: 0
NodeLocation: 696,320,1
NodeSize: 48,24
Original: P3

Alias Patient_cl1472846367
Title: Patient classification
Definition: 0
NodeLocation: 1280,160,1
NodeSize: 56,24
Original: First_test_patient_c

Index Breathing
Title: Breathing 
Definition: ['Vellum Closure','Non-Vellum Closure']
NodeLocation: 496,40,1
NodeSize: 48,24
WindState: 2,102,82,476,224
{!40000|Att_PrevIndexValue: ['Vellum Closure','Non-Vellum Closure']}

Close nNO_test_characteris

Module HSVM_test_characteri
Title: HSVM test characteristics
Author: pankouis
Date: Fri, Sep 2, 2016 9:50 PM
NodeLocation: 1416,48,1
NodeSize: 72,24
NodeInfo: 1,1,0,1,1,1,0,,0,,0
DiagState: 2,1,0,448,163,17
NodeColor: 39325,65535,39321

Chance HSVM_test_Sensitivit
Title: HSVM test Sensitivity
Definition: Beta(0.99,0.01)
NodeLocation: 296,88,1
NodeSize: 56,32
WindState: 2,102,82,476,224
ValueState: 2,40,50,400,300,0,STAT

Chance HSVM_test_Specificit
Title: HSVM test Specificity
Definition: Normal(0.92,0.08)
NodeLocation: 456,88,1
NodeSize: 56,32
WindState: 2,102,82,476,224
ValueState: 2,40,50,400,300,0,STAT

Alias P1472838618
Title: P(D+|T+)
Definition: 0
NodeLocation: 696,152,1
NodeSize: 48,24
Original: P

Alias P1472838624
Title: P(D-|T+)
Definition: 0
NodeLocation: 696,208,1
NodeSize: 48,24
Original: P1
DisplayOutputs: Variable P

Alias P1472838630
Title: P(D+|T-)
Definition: 0
NodeLocation: 696,264,1
NodeSize: 48,24
Original: P2

Alias P1472838639
Title: P(D-|T-)
Definition: 0
NodeLocation: 696,320,1
NodeSize: 48,24
Original: P3

Alias Patient_cl1472846379
Title: Patient classification
Definition: 0
NodeLocation: 1280,160,1
NodeSize: 56,32
Original: First_test_patient_c

Close HSVM_test_characteri

Module TEM_test_characteris
Title: TEM test characteristics
Author: pankouis
Date: Fri, Sep 2, 2016 9:50 PM
NodeLocation: 1752,40,1
NodeSize: 72,24
NodeInfo: 1,1,0,1,1,1,0,,0,,0
DiagState: 2,1,0,448,245,17
NodeColor: 39325,65535,39321
OutlinerState: 2,40,42,448,280

Chance TEM_test_Sensitivity
Title: TEM test Sensitivity
Definition: Beta(0.74,0.26)
NodeLocation: 440,112,1
NodeSize: 48,24
WindState: 2,102,82,476,224
ValueState: 2,40,50,400,300,0,STAT

Chance TEM_test_Specificity
Title: TEM test Specificity
Definition: Beta(0.91,0.09)
NodeLocation: 936,112,1
NodeSize: 48,24
WindState: 2,102,82,476,224
ValueState: 2,40,50,400,300,0,STAT

Alias P1472842229
Title: P(D+|T+)
Definition: 0
NodeLocation: 696,152,1
NodeSize: 48,24
Original: P

Alias P1472842237
Title: P(D-|T+)
Definition: 0
NodeLocation: 696,208,1
NodeSize: 48,24
Original: P1

Alias P1472842241
Title: P(D+|T-)
Definition: 0
NodeLocation: 696,264,1
NodeSize: 48,24
Original: P2

Alias P1472842250
Title: P(D-|T-)
Definition: 0
NodeLocation: 696,320,1
NodeSize: 48,24
Original: P3

Alias Patient_cl1472846387
Title: Patient classification
Definition: 0
NodeLocation: 1280,160,1
NodeSize: 56,32
Original: First_test_patient_c

Close TEM_test_characteris

Chance PCD_prevalence_among
Title: PCD prevalence among referrals
Definition: Normal(0.32,0.028)
NodeLocation: 912,280,1
NodeSize: 80,40
WindState: 2,102,82,476,224
ValueState: 2,40,50,400,300,0,STAT

Variable P
Title: P(D+|T+)
Definition: Table(Self)((nNO_Test_sens_VC*PCD_prevalence_among)/((nNO_Test_sens_VC*PCD_prevalence_among)+((1-nNO_Test_spec_VC)*(1-PCD_prevalence_among))),(HSVM_test_Sensitivit*PCD_prevalence_among)/((HSVM_test_Sensitivit*PCD_prevalence_among)+((1-HSVM_test_Specificit)*(1-PCD_prevalence_among))),(TEM_test_Sensitivity*PCD_prevalence_among)/((TEM_test_Sensitivity*PCD_prevalence_among)+((1-TEM_test_Specificity)*(1-PCD_prevalence_among))))
IndexVals: ['nNO','HSVM','TEM']
NodeLocation: 1064,176,1
NodeSize: 48,24
WindState: 2,102,82,476,224
DefnState: 2,40,50,400,300,0,MIDM
ValueState: 2,40,50,400,300,0,MIDM
Aliases: Alias P1472836843, Alias P1472838618, Alias P1472842229
ReformDef: [Undefined,Self]
DisplayInputs: Alias P1472838624
Att__TotalsIndex: []
{!40000|Att_PrevIndexValue: ['nNO','HSVM','TEM']}

Variable P1
{!40000|Att_PrevIndexValue: ['nNO','HSVM','TEM']}
Title: P(D-|T+)
Definition: Table(Self)(((1-nNO_Test_spec_VC)*(1-PCD_prevalence_among))/(((1-nNO_Test_spec_VC)*(1-PCD_prevalence_among))+(nNO_Test_sens_VC*PCD_prevalence_among)),((1-HSVM_test_Specificit)*(1-PCD_prevalence_among))/(((1-HSVM_test_Specificit)*(1-PCD_prevalence_among))+(HSVM_test_Sensitivit*PCD_prevalence_among)),((1-TEM_test_Specificity)*(1-PCD_prevalence_among))/(((1-TEM_test_Specificity)*(1-PCD_prevalence_among))+(TEM_test_Sensitivity*PCD_prevalence_among)))
IndexVals: ['nNO','HSVM','TEM']
NodeLocation: 1064,232,1
NodeSize: 48,24
WindState: 2,102,82,476,224
DefnState: 2,40,50,400,300,0,MIDM
ValueState: 2,40,50,400,300,0,MIDM
Aliases: Alias P1472836860, Alias P1472838624, Alias P1472842237

Variable P2
Title: P(D+|T-)
Definition: Table(P1)(((1-nNO_Test_sens_VC)*PCD_prevalence_among)/(((1-nNO_Test_sens_VC)*PCD_prevalence_among)+(nNO_Test_spec_VC*(1-PCD_prevalence_among))),((1-HSVM_test_Sensitivit)*PCD_prevalence_among)/(((1-HSVM_test_Sensitivit)*PCD_prevalence_among)+(HSVM_test_Specificit*(1-PCD_prevalence_among))),((1-TEM_test_Sensitivity)*PCD_prevalence_among)/(((1-TEM_test_Sensitivity)*PCD_prevalence_among)+(TEM_test_Specificity*(1-PCD_prevalence_among))))
NodeLocation: 1064,288,1
NodeSize: 48,24
WindState: 2,102,82,476,224
DefnState: 2,40,50,400,300,0,MIDM
ValueState: 2,40,50,400,300,0,MIDM
Aliases: Alias P1472836868, Alias P1472838630, Alias P1472842241

Variable P3
{!40000|Att_PrevIndexValue: ['nNO','HSVM','TEM']}
Title: P(D-|T-)
Definition: Table(Self)((nNO_Test_spec_VC*(1-PCD_prevalence_among))/((nNO_Test_spec_VC*(1-PCD_prevalence_among))+((1-nNO_Test_sens_VC)*PCD_prevalence_among)),(HSVM_test_Specificit*(1-PCD_prevalence_among))/((HSVM_test_Specificit*(1-PCD_prevalence_among))+((1-HSVM_test_Sensitivit)*PCD_prevalence_among)),(TEM_test_Specificity*(1-PCD_prevalence_among))/((TEM_test_Specificity*(1-PCD_prevalence_among))+((1-TEM_test_Sensitivity)*PCD_prevalence_among)))
IndexVals: ['nNO','HSVM','TEM']
NodeLocation: 1064,344,1
NodeSize: 48,24
WindState: 2,102,82,476,224
DefnState: 2,40,50,400,300,0,MIDM
ValueState: 2,40,50,400,300,0,MIDM
Aliases: Alias P1472836876, Alias P1472838639, Alias P1472842250

Variable First_test_patient_c
Title: First test patient classification
Definition: Table(Single_tests,Patient_Classificat1)(~
nNO_Test_sens_VC*PCD_prevalence_among*Starting_population_,(1-nNO_Test_sens_VC)*PCD_prevalence_among*Starting_population_,nNO_Test_spec_VC*(1-PCD_prevalence_among)*Starting_population_,(1-nNO_Test_spec_VC)*(1-PCD_prevalence_among)*Starting_population_,~
HSVM_test_Sensitivit*PCD_prevalence_among*Starting_population_,(1-HSVM_test_Sensitivit)*PCD_prevalence_among*Starting_population_,HSVM_test_Specificit*(1-PCD_prevalence_among)*Starting_population_,(1-HSVM_test_Specificit)*(1-PCD_prevalence_among)*Starting_population_,~
TEM_test_Sensitivity*PCD_prevalence_among*Starting_population_,(1-TEM_test_Sensitivity)*PCD_prevalence_among*Starting_population_,TEM_test_Specificity*(1-PCD_prevalence_among)*Starting_population_,(1-TEM_test_Specificity)*(1-PCD_prevalence_among)*Starting_population_)
NodeLocation: 1208,272,1
NodeSize: 56,32
WindState: 2,102,82,476,224
DefnState: 2,40,50,400,300,0,MIDM
ValueState: 2,40,50,400,300,0,MIDM
Aliases: Alias Patient_cl1472846367, Alias Patient_cl1472846379, Alias Patient_cl1472846387
ReformDef: [Single_tests,Patient_Classificat1]
ReformVal: [Single_tests,Patient_Classificat1]
Att__TotalsIndex: [Patient_Classificat1]

Index Patient_Classificat1
Title: Patient Classification
Definition: ['PCD as PCD','PCD as non-PCD','Non-PCD as non-PCD','Non-PCD as PCD']
NodeLocation: 1248,664,1
NodeSize: 64,24
WindState: 2,102,82,476,224
NodeColor: 65535,45873,39321
{!40000|Att_PrevIndexValue: ['PCD as PCD','PCD as non-PCD','Non-PCD as non-PCD','Non-PCD as PCD']}

Index Single_tests
Title: Single tests
Definition: ['nNO','HSVM','TEM']
NodeLocation: 1440,664,1
NodeSize: 48,24
WindState: 2,102,82,476,224
NodeColor: 65535,45873,39321
{!40300|Att_SlicerPopupSize: 227,56}
{!40000|Att_PrevIndexValue: ['nNO','HSVM','TEM']}

Variable Complete_Patient_Cla
Title: Complete Patient Classification
Definition: Table(Patient_Classificat1,Diagnostic_Algorithm)(~
First_test_patient_c[Single_tests='nNO',Patient_Classificat1='PCD as PCD'],First_test_patient_c[Single_tests='HSVM',Patient_Classificat1='PCD as PCD'],First_test_patient_c[Single_tests='TEM',Patient_Classificat1='PCD as PCD'],In_series_tests_algo[In_series_diagnostic='nNO+HSVM', Patient_Classificat1='PCD as PCD'],In_series_tests_algo[In_series_diagnostic='nNO+TEM', Patient_Classificat1='PCD as PCD'],Patient_classificati+No_conf_test_patient,~
First_test_patient_c[Single_tests='nNO',Patient_Classificat1='PCD as non-PCD'],First_test_patient_c[Single_tests='HSVM',Patient_Classificat1='PCD as non-PCD'],First_test_patient_c[Single_tests='TEM',Patient_Classificat1='PCD as non-PCD'],In_series_tests_algo[In_series_diagnostic='nNO+HSVM', Patient_Classificat1='PCD as non-PCD'],In_series_tests_algo[In_series_diagnostic='nNO+TEM', Patient_Classificat1='PCD as non-PCD'],Patient_classificati+No_conf_test_patient,~
First_test_patient_c[Single_tests='nNO',Patient_Classificat1='Non-PCD as non-PCD'],First_test_patient_c[Single_tests='HSVM',Patient_Classificat1='Non-PCD as non-PCD'],First_test_patient_c[Single_tests='TEM',Patient_Classificat1='Non-PCD as non-PCD'],In_series_tests_algo[In_series_diagnostic='nNO+HSVM', Patient_Classificat1='Non-PCD as non-PCD'],In_series_tests_algo[In_series_diagnostic='nNO+TEM', Patient_Classificat1='Non-PCD as non-PCD'],Patient_classificati+No_conf_test_patient,~
First_test_patient_c[Single_tests='nNO',Patient_Classificat1='Non-PCD as PCD'],First_test_patient_c[Single_tests='HSVM',Patient_Classificat1='Non-PCD as PCD'],First_test_patient_c[Single_tests='TEM',Patient_Classificat1='Non-PCD as PCD'],In_series_tests_algo[In_series_diagnostic='nNO+HSVM', Patient_Classificat1='Non-PCD as PCD'],In_series_tests_algo[In_series_diagnostic='nNO+TEM', Patient_Classificat1='Non-PCD as PCD'],Patient_classificati+No_conf_test_patient)
NodeLocation: 1416,272,1
NodeSize: 64,32
WindState: 2,102,82,476,224
DefnState: 2,40,50,400,300,0,MIDM
ValueState: 2,40,50,400,300,0,STAT
ReformVal: [Diagnostic_Algorithm,Patient_Classificat1,Undefined,0,0]
Att__TotalsIndex: [Patient_Classificat1]
{!40000|Att_ResultSliceState: [Confirmatory_test,1,Breathing,1,Sys_LocalIndex('Statistics'),5,Patient_Classificat1,4,Diagnostic_Algorithm,4]}
{!40000|Att_YRole: Self}
{!40000|Att_ColorRole: Diagnostic_Algorithm}
{!40600|Att_ClusterIndex: Patient_Classificat1}

Index Diagnostic_Algorithm
Title: Diagnostic Algorithm
Definition: ['nNO','HSVM','TEM','nNO+HSVM','nNO+TEM','nNO/HSVM+TEM']
NodeLocation: 1064,664,1
NodeSize: 48,24
WindState: 2,102,82,476,224
NodeColor: 65535,45873,39321
NumberFormat: 2,D,2,2,0,0,2,1,$,0,"ABBREV",0,,,0,0
{!40000|Att_PrevIndexValue: ['nNO','HSVM','TEM','nNO+HSVM','nNO+TEM','nNO/HSVM+TEM']}

Index In_series_diagnostic
Title: In series diagnostic algorithms
Definition: ['nNO+HSVM','nNO+TEM']
NodeLocation: 1624,672,1
NodeSize: 48,32
WindState: 2,102,82,476,224
NodeColor: 65535,45873,39321
{!40000|Att_PrevIndexValue: ['nNO+HSVM','nNO+TEM']}

Index Confirmatory_test
Title: Confirmatory test
Definition: ['TEM','Genetics']
NodeLocation: 1808,664,1
NodeSize: 56,24
WindState: 2,102,82,476,224
NodeColor: 65535,45873,39321
{!40000|Att_PrevIndexValue: ['TEM','Genetics']}

Module In_series
Title: In series (Screening) tests calculations
Author: pankouis
Date: Sat, Sep 10, 2016 7:04 PM
NodeLocation: 1208,184,1
NodeSize: 56,40
DiagState: 2,1,0,448,245,17
OutlinerState: 2,40,42,448,280

Variable After_NO_screening_p
Title: After NO screening prior probability of disease
Definition: Slice(P,P,1)
NodeLocation: 976,184,1
NodeSize: 64,40
WindState: 2,102,82,476,224
ValueState: 2,40,50,400,300,0,MIDM

Variable Patients_nNO_screene
Title: Patients nNO screened
Definition: First_test_patient_c[Single_tests='nNO']
NodeLocation: 448,136,1
NodeSize: 48,40
WindState: 2,102,82,476,224
ValueState: 2,40,50,400,300,0,MIDM

Variable Sum_patients_screene
Title: Sum patients screened positive
Definition: Patients_nNO_screene[Patient_Classificat1='PCD as PCD']+Patients_nNO_screene[Patient_Classificat1='Non-PCD as PCD']
NodeLocation: 376,344,1
NodeSize: 48,40
WindState: 2,102,82,476,224
ValueState: 2,40,50,400,300,0,MIDM

Variable In_series_tests_algo
Title: In series tests algorithm classification
Definition: Table(Patient_Classificat1,In_series_diagnostic)(~
Series_HSVM_sensitiv*(Sum_patients_screene*After_NO_screening_p),Series_TEM_sensitivi*(Sum_patients_screene*After_NO_screening_p),~
(1-Series_HSVM_sensitiv)*(Sum_patients_screene*After_NO_screening_p)+First_test_patient_c[Single_tests='nNO',Patient_Classificat1='PCD as non-PCD'],(1-Series_TEM_sensitivi)*(Sum_patients_screene*After_NO_screening_p)+First_test_patient_c[Single_tests='nNO',Patient_Classificat1='PCD as non-PCD'],~
First_test_patient_c[Single_tests='nNO',Patient_Classificat1='Non-PCD as non-PCD']+Series_HSVM_specific*(Sum_patients_screene*(1-After_NO_screening_p)),First_test_patient_c[Single_tests='nNO',Patient_Classificat1='Non-PCD as non-PCD']+Series_TEM_specifici*(Sum_patients_screene*(1-After_NO_screening_p)),~
(1-Series_HSVM_specific)*(Sum_patients_screene*(1-After_NO_screening_p)),(1-Series_TEM_specifici)*(Sum_patients_screene*(1-After_NO_screening_p)))
NodeLocation: 1208,432,1
NodeSize: 56,40
WindState: 2,102,82,476,224
DefnState: 2,40,50,400,300,0,MIDM
ValueState: 2,40,50,400,300,0,MIDM
ReformDef: [In_series_diagnostic,Patient_Classificat1]
ReformVal: [In_series_diagnostic,Patient_Classificat1]
Att__TotalsIndex: [Patient_Classificat1]

Constant Series_HSVM_sensitiv
Title: Series HSVM sensitivity
Definition: 0.90
NodeLocation: 1160,152,1
NodeSize: 48,32
WindState: 2,102,82,476,224
ValueState: 2,40,50,400,300,0,MIDM

Constant Series_TEM_sensitivi
Title: Series TEM sensitivity
Definition: 0.65
NodeLocation: 1160,240,1
NodeSize: 48,32
WindState: 2,102,82,476,224

Constant Series_HSVM_specific
Title: Series HSVM specificity
Definition: 1
NodeLocation: 1296,160,1
NodeSize: 48,32
WindState: 2,102,82,476,224

Constant Series_TEM_specifici
Title: Series TEM specificity
Definition: 0.95
NodeLocation: 1296,240,1
NodeSize: 48,32
WindState: 2,102,82,476,224

Close In_series

Module Parallel_testing_cal
Title: Parallel testing calculations
Author: pankouis
Date: Sat, Sep 10, 2016 7:04 PM
NodeLocation: 1208,352,1
NodeSize: 64,32
DiagState: 2,1,0,448,163,17

Variable P2TA_TB_
Title: TA+TB+
Definition: (nNO_Test_sens_VC*HSVM_test_Sensitivit*PCD_prevalence_among)+((1-nNO_Test_spec_VC)*(1-HSVM_test_Specificit)*(1-PCD_prevalence_among))
NodeLocation: 224,64,1
NodeSize: 48,24
WindState: 2,102,82,476,224
ValueState: 2,40,50,400,300,0,MEAN

Variable N2TA_TB_1
Title: TA-TB-
Definition: ((1-nNO_Test_sens_VC)*(1-HSVM_test_Sensitivit)*PCD_prevalence_among)+(nNO_Test_spec_VC*HSVM_test_Specificit*(1-PCD_prevalence_among))
NodeLocation: 224,256,1
NodeSize: 48,24
WindState: 2,102,82,476,224
ValueState: 2,40,50,400,300,0,MEAN

Variable P1N2TA_TB_2
Title: TA+TB-
Definition: (nNO_Test_sens_VC*(1-HSVM_test_Sensitivit)*PCD_prevalence_among)+((1-nNO_Test_spec_VC)*HSVM_test_Specificit*(1-PCD_prevalence_among))+0.001
NodeLocation: 224,128,1
NodeSize: 48,24
WindState: 2,102,82,476,224
ValueState: 2,40,50,400,300,0,STAT

Variable N2P1TA_TB_3
Title: TA-TB+
Definition: ((1-nNO_Test_sens_VC)*HSVM_test_Sensitivit*PCD_prevalence_among)+(nNO_Test_spec_VC*(1-HSVM_test_Specificit)*(1-PCD_prevalence_among))
NodeLocation: 232,200,1
NodeSize: 48,24
WindState: 2,102,82,476,224
ValueState: 2,40,50,400,300,0,MEAN

Variable PCD___TA_TB_
Title: PCD | TA+TB+
Definition: (nNO_Test_sens_VC*HSVM_test_Sensitivit*PCD_prevalence_among)/P2TA_TB_
NodeLocation: 448,64,1
NodeSize: 64,24
WindState: 2,102,82,476,224
ValueState: 2,40,50,400,300,0,MEAN

Variable PCD___TA_TB_1
Title: PCD | TA-TB- 
Definition: ((1-nNO_Test_sens_VC)*(1-HSVM_test_Sensitivit)*PCD_prevalence_among)/N2TA_TB_1
NodeLocation: 440,248,1
NodeSize: 64,24
WindState: 2,102,82,476,224
ValueState: 2,40,50,400,300,0,MEAN

Variable PCD___TA_TB_2
Title: PCD | TA+TB-
Definition: (nNO_Test_sens_VC*(1-HSVM_test_Sensitivit)*PCD_prevalence_among)/(P1N2TA_TB_2)
NodeLocation: 448,128,1
NodeSize: 64,24
WindState: 2,102,82,476,224
ValueState: 2,40,50,400,300,0,MEAN
NodeColor: 65535,65531,1

Variable PCD___TA_
Title: PCD | TA-TB+
Definition: ((1-nNO_Test_sens_VC)*HSVM_test_Sensitivit*PCD_prevalence_among)/N2P1TA_TB_3
NodeLocation: 456,192,1
NodeSize: 64,24
WindState: 2,102,82,476,224
ValueState: 2,40,50,400,300,0,MEAN
NodeColor: 65535,65531,1

Variable Number_of_referrals_
Title: Number of referrals that need to be confirmed by TEM
Definition: (P1N2TA_TB_2+N2P1TA_TB_3)*Starting_population_
NodeLocation: 152,424,1
NodeSize: 56,56
NodeInfo: 1,0,1,1,1,1,0,,0,,0
WindState: 2,102,82,476,224
ValueState: 2,40,50,400,300,0,MEAN

Variable Prior_probability_of
Title: Prior probability of disease given only one of the two parallel tests positive
Definition: (P1N2TA_TB_2/(P1N2TA_TB_2+N2P1TA_TB_3)*PCD___TA_TB_2)+((N2P1TA_TB_3/(P1N2TA_TB_2+N2P1TA_TB_3))*PCD___TA_)
NodeLocation: 896,160,1
NodeSize: 72,56
WindState: 2,102,82,476,224
ValueState: 2,40,50,400,300,0,MEAN

Variable Percentage_tested_po
Title: Percentage tested positive with confirmatory TEM test
Definition: (Prior_probability_of*Series_TEM_sensitivi)+((1-Prior_probability_of)*(1-Series_TEM_specifici))
NodeLocation: 392,400,1
NodeSize: 64,56
WindState: 2,102,82,476,224
ValueState: 2,40,50,400,300,0,MIDM

Variable Percentage_tested_ne
Title: Percentage tested negative with confirmatory TEM test
Definition: ((1-Prior_probability_of)*Series_TEM_specifici)+(Prior_probability_of*(1-Series_TEM_sensitivi))
NodeLocation: 408,576,1
NodeSize: 64,56
WindState: 2,102,82,476,224
ValueState: 2,40,50,400,300,0,MIDM

Variable Patient_classificati
Title: Patient classification confirmatory Test
Definition: Table(Confirmatory_test,Patient_Classificat1)(~
Number_of_referrals_*Prior_probability_of*Series_TEM_sensitivi,Number_of_referrals_*Prior_probability_of*(1-Series_TEM_sensitivi),Number_of_referrals_*(1-Prior_probability_of)*Series_TEM_specifici,Number_of_referrals_*(1-Prior_probability_of)*(1-Series_TEM_specifici),~
0,0,0,0)
NodeLocation: 896,608,1
NodeSize: 56,40
WindState: 2,102,82,476,224
DefnState: 2,40,50,400,300,0,MIDM
ValueState: 2,40,50,400,300,0,MEAN
ReformDef: [Confirmatory_test,Patient_Classificat1]
ReformVal: [Confirmatory_test,Patient_Classificat1]
Att__TotalsIndex: [Patient_Classificat1]

Variable No_conf_test_patient
Title: No conf test patient classification
Definition: Table(Patient_Classificat1)(Starting_population_*P2TA_TB_*PCD___TA_TB_,Starting_population_*N2TA_TB_1*PCD___TA_TB_1,Starting_population_*(N2TA_TB_1*(1-PCD___TA_TB_1)),Starting_population_*P2TA_TB_*(1-PCD___TA_TB_))
NodeLocation: 800,416,1
NodeSize: 56,32
WindState: 2,102,82,476,224
DefnState: 2,40,50,400,300,0,MIDM
ValueState: 2,40,50,400,300,0,MEAN
Att__TotalsIndex: [Patient_Classificat1]

Close Parallel_testing_cal

Module nNO_Cost_Calculation
Title: nNO Cost Calculations
Author: pankouis
Date: Tue, Sep 13, 2016 1:40 PM
NodeLocation: 1208,528,1
NodeSize: 64,24
DiagState: 2,1,0,448,245,17

Index nNO_equipment
Title: nNO equipment
Definition: ['Ecomedics','Niox Mino']
NodeLocation: 448,64,1
NodeSize: 48,24
WindState: 2,102,82,476,224
{!40000|Att_PrevIndexValue: ['Ecomedics','Niox Mino']}

Variable Operator__cost_nasal
Title: Operator  cost nasal NO
Units: $ per patient
Definition: NO_Operators_rate*Time_required_for_NO
NodeLocation: 928,264,1
NodeSize: 48,32
WindState: 2,102,82,476,224
ValueState: 2,40,50,400,300,0,MIDM

Chance NO_Operators_rate
Title: NO Operators rate
Units: $/hour
Definition: Gamma(25,1)
NodeLocation: 928,408,1
NodeSize: 48,32
WindState: 2,102,82,476,224
ValueState: 2,40,50,400,300,1,CDFP

Chance Time_required_for_NO
Title: Time required for NO test
Definition: Table(nNO_equipment)(Normal(0.5,0.1),Normal(0.2,0.03))
NodeLocation: 768,272,1
NodeSize: 48,32
WindState: 2,102,82,476,224
DefnState: 2,40,50,400,300,0,MIDM
ValueState: 2,40,50,400,300,1,CDFP

Chance NO_consumable_costs_
Title: NO consumable costs per patient
Definition: Table(nNO_equipment)(Gamma(15,1),Gamma(5,1))
NodeLocation: 1088,144,1
NodeSize: 56,40
WindState: 2,102,82,476,224
DefnState: 2,40,50,400,300,0,MIDM
ValueState: 2,40,50,400,300,1,CDFP

Variable NO_on_site_cost_per_
Title: NO on site cost per patient
Definition: NO_consumable_costs_+Operator__cost_nasal
NodeLocation: 1080,264,1
NodeSize: 56,32
WindState: 2,102,82,476,224
ValueState: 2,40,50,400,300,0,MIDM

Constant NO_hours_to_be_used_
Title: NO hours to be used per day
Definition: Table(nNO_equipment)(8,8)
NodeLocation: 384,272,1
NodeSize: 48,32
WindState: 2,102,82,476,224
DefnState: 2,40,50,400,300,0,MIDM
ValueState: 2,40,50,400,300,0,MIDM

Variable nNO_Total_equipment_
Title: nNO Total equipment efficiency per year
Units: hours
Description: hours that the equipment cab be used in total
Definition: Number_of_working_da*NO_hours_to_be_used_
NodeLocation: 488,160,1
NodeSize: 48,40
WindState: 2,102,82,476,224
ValueState: 2,40,50,400,300,0,MIDM

Variable nNO_Ratio_of_equipme
Title: nNO Ratio of equipment use
Description: Hours I need each year divided by hours available each year
Definition: Table(nNO_equipment)((Starting_population_*Time_required_for_NO)/nNO_Total_equipment_,(Starting_population_*Time_required_for_NO)/nNO_Total_equipment_)
NodeLocation: 776,168,1
NodeSize: 48,40
WindState: 2,102,82,476,224
DefnState: 2,40,50,400,300,0,MIDM
ValueState: 2,40,50,400,300,0,MIDM

Chance NO_yearly_maintenanc
Title: NO yearly maintenance
Definition: Table(nNO_equipment)(Gamma(1000,1),Gamma(1000,1))
NodeLocation: 384,448,1
NodeSize: 56,24
WindState: 2,102,82,476,224
DefnState: 2,40,50,400,300,0,MIDM
ValueState: 2,40,50,400,300,1,CDFP

Close nNO_Cost_Calculation

Variable Final_Cost_for_indiv
Title: Final Cost for individual equipment
Definition: Table(Diagnostic_Algorithm,nNO_equipment)(~
(nNO_Ratio_of_equipme*Total_cost_yearly_O_),(nNO_Ratio_of_equipme*Total_cost_yearly_O_),~
(Amortized_Annual_Cos[Diagnostic_Algorithm='HSVM', nNO_equipment='Ecomedics']*1)+(HSVM_Operating_cost_*Starting_population_),0,~
(TEM_ratio_of_equipme*Total_cost_yearly_O_)+(Processing_cost_per_*Starting_population_),0,~
0,0,~
0,0,~
0,0)
NodeLocation: 1360,472,1
NodeSize: 56,32
WindState: 2,102,82,476,224
DefnState: 2,40,50,400,300,0,MIDM
ValueState: 2,40,50,400,300,0,MIDM
ReformVal: [Diagnostic_Algorithm,nNO_equipment]
{!40000|Att_ResultSliceState: [Single_tests,1,nNO_equipment,2,Diagnostic_Algorithm,1]}

Module TEM_cost_Calculation
Title: TEM cost Calculations
Author: pankouis
Date: Tue, Sep 13, 2016 7:48 PM
NodeLocation: 1208,472,1
NodeSize: 64,24
DiagState: 2,1,0,448,163,17

Alias Number_of_1473775526
Title: Number of working days per year
Definition: 1
NodeLocation: 392,88,1
NodeSize: 48,40
Original: Number_of_working_da

Alias Starting_p1473775533
Title: Starting population of referrals
Definition: 1
NodeLocation: 632,280,1
NodeSize: 48,32
Original: Starting_population_

Variable TEM_ratio_of_equipme
Title: TEM ratio of equipment use
Units: hours
Definition: (Starting_population_*Time_needed_for_TEM_)/Total_Equipment_Effi
NodeLocation: 448,280,1
NodeSize: 48,40
WindState: 2,102,82,476,224
ValueState: 2,40,50,400,300,0,MIDM

Constant total_hours_per_day
Title: total hours per day
Definition: 8
NodeLocation: 144,168,1
NodeSize: 48,40
WindState: 2,102,82,476,224

Variable Total_Equipment_Effi
Title: Total Equipment Efficiency
Definition: Number_of_working_da*total_hours_per_day
NodeLocation: 264,280,1
NodeSize: 48,32
WindState: 2,102,82,476,224
ValueState: 2,40,50,400,300,0,MIDM

Chance Time_needed_for_TEM_
Title: Time needed for TEM test
Definition: LogNormal( median:10, gsdev:1.3)
NodeLocation: 520,96,1
NodeSize: 48,32
WindState: 2,102,82,476,224
ValueState: 2,40,50,400,300,1,CDFP

Chance TEM_operator_Rate
Title: TEM operator Rate
Units: Euros per hour
Definition: Gamma(25,1)
NodeLocation: 456,504,1
NodeSize: 48,32
WindState: 2,102,82,476,224
ValueState: 2,40,50,400,300,0,STAT

Variable TEM_operator_Cost_pe
Title: TEM operator Cost per patient
Definition: TEM_operator_Rate*Time_needed_for_TEM_
NodeLocation: 456,400,1
NodeSize: 48,40
WindState: 2,102,82,476,224
ValueState: 2,40,50,400,300,0,MIDM

Chance TEM_consumables
Title: TEM consumables
Definition: Gamma(120,1)
NodeLocation: 736,512,1
NodeSize: 64,24
WindState: 2,102,82,476,224
ValueState: 2,40,50,400,300,0,STAT

Chance Physicians_Rate
Title: Physicians Rate
Units: Euros per hour
Definition: Gamma(50,1)
NodeLocation: 888,512,1
NodeSize: 48,24
WindState: 2,102,82,476,224
ValueState: 2,40,50,400,300,0,STAT

Constant Brushing_time
Title: Brushing time
Definition: 0.2
NodeLocation: 888,440,1
NodeSize: 48,24
WindState: 2,102,82,476,224

Variable Processing_cost_per_
Title: Processing cost per patient
Definition: (Brushing_time*Physicians_Rate)+TEM_consumables
NodeLocation: 736,416,1
NodeSize: 56,32
WindState: 2,102,82,476,224
ValueState: 2,40,50,400,300,0,MIDM

Chance TEM_meintenance_per_
Title: TEM meintenance per year
Definition: Gamma(2000,1)
NodeLocation: 832,288,1
NodeSize: 56,32
WindState: 2,102,82,476,224
ValueState: 2,40,50,400,300,0,STAT

Close TEM_cost_Calculation

Module HSVM_calculations
Title: HSVM calculations
Author: pankouis
Date: Tue, Sep 13, 2016 7:48 PM
NodeLocation: 1208,416,1
NodeSize: 56,24
DiagState: 2,1,0,448,245,17

Variable HSVM_Operating_cost_
Title: HSVM Operating cost per patient
Definition: (Brushing_time*Physicians_Rate)+HSVM_Consumables+(Diagnosticians_pay_p*HSVM_test_duration)
NodeLocation: 408,264,1
NodeSize: 48,40
WindState: 2,102,82,476,224
ValueState: 2,40,50,400,300,0,MIDM

Chance HSVM_Consumables
Title: HSVM Consumables
Definition: Gamma(30,1)
NodeLocation: 280,336,1
NodeSize: 64,24
WindState: 2,102,82,476,224
ValueState: 2,40,50,400,300,1,CDFP

Chance Diagnosticians_pay_p
Title: Diagnosticians pay per hour
Units: hours
Definition: Gamma(25,1)
NodeLocation: 552,184,1
NodeSize: 48,32
WindState: 2,102,82,476,224
ValueState: 2,40,50,400,300,1,PDFP

Alias Total_cost1473779729
Title: Total cost yearly O+M
Definition: 0
NodeLocation: 656,304,1
NodeSize: 48,32
Original: Total_cost_yearly_O_

Chance HSVM_test_duration
Title: HSVM test duration
Units: hours
Definition: Normal(2,0.2)
NodeLocation: 384,144,1
NodeSize: 48,24
WindState: 2,102,82,476,224
ValueState: 2,40,50,400,300,1,CDFP

Close HSVM_calculations

Variable Diagnostic_Algorith1
Title: Diagnostic Algorithm final cost
Definition: Table(Diagnostic_Algorithm,nNO_equipment)(~
Final_Cost_for_indiv[nNO_equipment='Ecomedics',Diagnostic_Algorithm='nNO'],Final_Cost_for_indiv[nNO_equipment='Niox Mino',Diagnostic_Algorithm='nNO'],~
Final_Cost_for_indiv[nNO_equipment='Ecomedics',Diagnostic_Algorithm='HSVM'],0,~
Final_Cost_for_indiv[nNO_equipment='Ecomedics',Diagnostic_Algorithm='TEM'],0,~
Final_Cost_for_indiv[nNO_equipment='Ecomedics',Diagnostic_Algorithm='nNO']+(HSVM_Operating_cost_*Sum_patients_screene),0,~
Final_Cost_for_indiv[nNO_equipment='Ecomedics',Diagnostic_Algorithm='nNO']+(0.973*Total_cost_yearly_O_)+(Processing_cost_per_*Sum_patients_screene),0,~
(nNO_Ratio_of_equipme*Total_cost_yearly_O_)+((Amortized_Annual_Cos[Diagnostic_Algorithm='HSVM', nNO_equipment='Ecomedics']*1)+(HSVM_Operating_cost_*Starting_population_))+Final_Cost_for_indiv[nNO_equipment='Ecomedics',Diagnostic_Algorithm='nNO']+(0.297*Total_cost_yearly_O_)+(Processing_cost_per_*Number_of_referrals_)-((Brushing_time*Physicians_Rate)*Number_of_referrals_),0)
NodeLocation: 1512,480,1
NodeSize: 48,32
WindState: 2,102,82,476,224
DefnState: 2,40,50,400,300,0,MIDM
ValueState: 2,40,50,400,300,0,CONF
GraphSetup: ProbIndex:[0.025,0.05,0.25,0.5,0.75,0.95,0.975]
ReformDef: [nNO_equipment,Diagnostic_Algorithm]
NumberFormat: 2,F,4,2,0,0,4,0,$,0,"ABBREV",0,,,0,0
{!40000|Att_ResultSliceState: [nNO_equipment,1,Breathing,1,Diagnostic_Algorithm,1]}

Variable Extra_classification
Title: Extra classification
Definition: Complete_Patient_Cla[@Patient_Classificat1=1]+Complete_Patient_Cla[@Patient_Classificat1=3]
NodeLocation: 1400,168,1
NodeSize: 56,24
WindState: 2,102,82,476,224
ValueState: 2,40,50,400,300,0,MEAN
Att__TotalsIndex: []

Module Cost_Parameters
Title: Cost Parameters
Author: pankouis
Date: Mon, Mar 13, 2017 11:43 AM
NodeLocation: 1048,480,1
NodeSize: 56,24
DiagState: 2,1,0,448,245,17

Constant Starting_population_
Title: Starting population of referrals
Definition: 1000
NodeLocation: 320,176,1
NodeSize: 48,32
WindState: 2,102,82,476,224
Aliases: Alias Starting_p1473775533

Chance Purchase_cost
Title:  Purchase cost
Definition: Table(Diagnostic_Algorithm,nNO_equipment)(~
Purchase_Cost_NO,Gamma(3000,1),~
Purchase_Cost_HSVM,0,~
Purchase_Cost_TEM,0,~
0,0,~
0,0,~
0,0)
NodeLocation: 800,528,1
NodeSize: 48,32
WindState: 2,102,82,476,224
DefnState: 2,40,50,400,300,0,MIDM
ValueState: 2,40,50,400,300,0,MEAN
GraphSetup: {!40000|Att_GraphValueRange Purchase_cost:|1:1,,,,,,20}
ReformDef: [nNO_equipment,Diagnostic_Algorithm]
ReformVal: [Diagnostic_Algorithm,Null,Undefined,Undefined,0]
NumberFormat: 2,I,5,0,1,0,5,1,$,0,"ABBREV",0,,,0,0
{!40000|Att_ResultSliceState: [nNO_equipment,1,Diagnostic_Algorithm,1,Sys_LocalIndex('Step'),1]}
{!40200|Att_GraphSetupSlices: [3,1,DensityIndex,1]}

Chance Equipment_lifeti
Title: nNO equipment lifetime
Definition: Table(nNO_equipment)(Normal(15,1),5)
NodeLocation: 680,528,1
NodeSize: 48,32
WindState: 2,102,82,476,224
DefnState: 2,40,50,400,300,0,MIDM
ValueState: 2,40,50,400,300,1,CDFP

Constant Annual_Interest_Rate
Title: Annual Interest Rate
Definition: 0.05
NodeLocation: 560,528,1
NodeSize: 48,32
WindState: 2,102,82,476,224

Variable Amortized_Annual_Cos
Title:  Amortized Annual Cost
Description: The ammortized annual cost is the amount that would have to be paid during each year of the useful life of the capital investment in order to repay the principal plus interest on a loan to purchase the investment
Definition: Table(Diagnostic_Algorithm,nNO_equipment)(~
(((Purchase_cost*Annual_Interest_Rate)*(((1+Annual_Interest_Rate)^(Equipment_lifeti-1))/(((1+Annual_Interest_Rate)^Equipment_lifeti)-1)))*Number_of_equipment_),(((Purchase_cost*Annual_Interest_Rate)*(((1+Annual_Interest_Rate)^(Equipment_lifeti-1))/(((1+Annual_Interest_Rate)^Equipment_lifeti)-1)))*Number_of_equipment_),~
(((Purchase_cost*Annual_Interest_Rate)*(((1+Annual_Interest_Rate)^(HSVM_equipment_Lifet-1))/(((1+Annual_Interest_Rate)^HSVM_equipment_Lifet)-1)))*Number_of_equipment_),0,~
(((Purchase_cost*Annual_Interest_Rate)*(((1+Annual_Interest_Rate)^(TEM_equipment_lifeti-1))/(((1+Annual_Interest_Rate)^TEM_equipment_lifeti)-1)))*Number_of_equipment_),0,~
0,0,~
0,0,~
0,0)
NodeLocation: 504,328,1
NodeSize: 48,40
WindState: 2,102,82,476,224
DefnState: 2,40,50,400,300,0,MIDM
ValueState: 2,40,50,400,300,0,MIDM
ReformDef: [nNO_equipment,Diagnostic_Algorithm]
ReformVal: [Diagnostic_Algorithm,nNO_equipment]
Att__TotalsIndex: []
{!40000|Att_ResultSliceState: [Diagnostic_Algorithm,4,Single_tests,2,nNO_equipment,1]}

Constant Number_of_equipment_
Title: Number of equipment TEM OR nNO
Definition: 1
NodeLocation: 440,520,1
NodeSize: 48,40
WindState: 2,102,82,476,224

Constant Number_of_working_da
Title: Number of working days per year
Definition: 180
NodeLocation: 96,64,1
NodeSize: 48,40
WindState: 2,102,82,476,224
Aliases: Alias Number_of_1473775526

Variable Total_cost_yearly_O_
Title: Total cost yearly O+M 
Definition: Table(Diagnostic_Algorithm,nNO_equipment)(~
((nNO_Total_equipment_*NO_on_site_cost_per_)+Amortized_Annual_Cos[Diagnostic_Algorithm='nNO', nNO_equipment='Ecomedics']+NO_yearly_maintenanc),((nNO_Total_equipment_*NO_on_site_cost_per_)+Amortized_Annual_Cos[Diagnostic_Algorithm='nNO', nNO_equipment='Niox Mino']),~
Amortized_Annual_Cos[Diagnostic_Algorithm='HSVM', nNO_equipment='Ecomedics']+(HSVM_Operating_cost_*Starting_population_),0,~
(Total_Equipment_Effi*TEM_operator_Cost_pe)+(Amortized_Annual_Cos[Diagnostic_Algorithm='TEM', nNO_equipment='Ecomedics']+TEM_meintenance_per_),0,~
0,0,~
0,0,~
0,0)
NodeLocation: 496,176,1
NodeSize: 48,32
WindState: 2,102,82,476,224
DefnState: 2,40,50,400,300,0,MIDM
ValueState: 2,40,50,400,300,0,MEAN
Aliases: Alias Total_cost1473779729
NumberFormat: 2,D,2,0,0,0,2,1,$,0,"ABBREV",0,,,0,0

Chance TEM_equipment_lifeti
Title: TEM equipment lifetime
Definition: Normal (30,5)
NodeLocation: 320,528,1
NodeSize: 48,32
WindState: 2,102,82,476,224
ValueState: 2,40,50,400,300,1,CDFP

Chance HSVM_equipment_Lifet
Title: HSVM equipment lifetime
Definition: Normal(15,2)
NodeLocation: 192,528,1
NodeSize: 48,32
WindState: 2,102,82,476,224
ValueState: 2,40,50,400,300,1,CDFP

Module Patient_Diagnostic_C
Title: Patient Diagnostic Cost
Author: panko
Date: Wed, Apr 17, 2019 10:06 PM
NodeLocation: 304,288,1
NodeSize: 56,32
DiagState: 2,1,0,448,245,17

Chance Tranportation_Cost
Title: Tranportation Cost
Units: Euros
Description: 100 km return trip (cost per km 0.19 Euros). Total Cost approximately 40 Euros
Definition: Gamma(40,1)
NodeLocation: 296,200,1
NodeSize: 48,24
WindState: 2,102,82,476,224
ValueState: 2,40,50,400,300,1,PDFP

Chance Diagnostic_Productiv
Title: Diagnostic Productivity Loss
Units: Euros
Description: Loss of productivity 25 Euros per hour, 4 hours loss of working time
Definition: Gamma(50,1)
NodeLocation: 312,280,1
NodeSize: 56,32
WindState: 2,102,82,476,224
ValueState: 2,40,50,400,300,0,MIDM

Variable Patient_Associated_c
Title: Patient Associated cost per diagnostic visit
Definition: (Diagnostic_Productiv+Tranportation_Cost)*Starting_population_
NodeLocation: 456,208,1
NodeSize: 56,56
WindState: 2,102,82,476,224
ValueState: 2,40,50,400,300,0,MEAN

Close Patient_Diagnostic_C

Variable Va1
Definition: Purchase_cost[nNO_equipment='Ecomedics',Diagnostic_Algorithm='nNO']
NodeLocation: 1008,600,1
NodeSize: 48,24
WindState: 2,102,82,476,224
ValueState: 2,40,50,400,300,0,MIDM

Chance Purchase_Cost_NO
Title: Purchase Cost NO
Definition: Gamma(40000,1)
NodeLocation: 952,368,1
NodeSize: 48,24
WindState: 2,102,82,476,224

Chance Purchase_Cost_HSVM
Title: Purchase Cost HSVM
Definition: Gamma(5000,1)
NodeLocation: 952,440,1
NodeSize: 48,32
WindState: 2,102,82,476,224
ValueState: 2,40,50,400,300,1,PDFP

Chance Purchase_Cost_TEM
Title: Purchase Cost TEM
Definition: Gamma(100000,1)
NodeLocation: 952,304,1
NodeSize: 48,24
WindState: 2,102,82,476,224
ValueState: 2,40,50,400,300,1,PDFP

Close Cost_Parameters

Module QALYs_calculation
Title: QALYs calculation
Author: pankouis
Date: Fri, Mar 24, 2017 6:57 PM
NodeLocation: 1576,312,1
NodeSize: 56,24
DiagState: 2,1,0,448,245,17

Variable QALYs_Saved_from_PCD
Title: QALYs Saved from PCD specific Treatment
Definition: Table(Patient_Classificat1)(Reduction_in_Life_ex+(HU_in_PCD*75),1,0,0)
NodeLocation: 368,120,1
NodeSize: 64,40
WindState: 2,102,82,476,224
DefnState: 2,40,50,400,300,0,MIDM
ValueState: 2,40,50,400,300,0,MEAN

Variable QALYs_saved
Title: QALYs saved
Definition: Complete_Patient_Cla*QALYs_Saved_from_PCD
NodeLocation: 376,224,1
NodeSize: 48,24
WindState: 2,102,82,476,224
ValueState: 2,40,50,400,300,0,MEAN

Variable Total_QALYs_Saved
Title: Total QALYs Saved
Definition: Sum(QALYs_saved,Patient_Classificat1)
NodeLocation: 544,224,1
NodeSize: 48,32
WindState: 2,102,82,476,224
ValueState: 2,40,50,400,300,0,CONF
GraphSetup: ProbIndex:[0.025,0.05,0.25,0.5,0.75,0.95,0.975]
{!40000|Att_ResultSliceState: [Confirmatory_test,1,Breathing,1,Diagnostic_Algorithm,1]}

Variable Sort_According_to_QA
Title: Sort According to QALYs
Definition: SortIndex(Total_QALYs_saved,Diagnostic_Algorithm)
NodeLocation: 688,216,1
NodeSize: 48,32
WindState: 2,102,82,476,224
ValueState: 2,40,50,400,300,0,MIDM

Chance Reduction_in_Life_ex
Title: Reduction in Life expectancy
Definition: Truncate(Normal(5, 1.8),0,10)
NodeLocation: 568,64,1
NodeSize: 64,32
WindState: 2,102,82,476,224
ValueState: 2,40,50,400,300,0,CONF
GraphSetup: ProbIndex:[0.025,0.05,0.25,0.5,0.75,0.95,0.975]

Chance HU_in_PCD
Title: HU in PCD
Definition: Truncate(Normal(0.20,0.02),0.15,0.25)
NodeLocation: 576,136,1
NodeSize: 48,24
WindState: 2,102,82,476,224
ValueState: 2,40,50,400,300,0,CONF
GraphSetup: ProbIndex:[0.025,0.05,0.25,0.5,0.75,0.95,0.975]

Close QALYs_calculation

Module Treatment_Component
Title: Treatment Component
Author: pankouis
Date: Fri, Mar 24, 2017 6:57 PM
NodeLocation: 1584,232,1
NodeSize: 56,24
DiagState: 2,1,0,448,163,17

Chance Specialist_Visit
Title: Specialist Visit
Definition: Table(Patient_Classificat1)(1000,200,0,0)
NodeLocation: 320,64,1
NodeSize: 48,24
WindState: 2,102,82,476,224
DefnState: 2,40,50,400,300,0,MIDM
ValueState: 2,40,50,400,300,1,PDFP

Variable SUM2
Title: SUM2
Definition: Slice(Sum1,Patient_Classificat1,1)
NodeLocation: 728,280,1
NodeSize: 48,24
WindState: 2,102,82,476,224
ValueState: 2,40,50,400,300,0,MEAN

Chance Other_Drug_Cost1
Title: Other Drug Cost
Definition: Table(Patient_Classificat1)(274,154,0,0)
NodeLocation: 440,64,1
NodeSize: 48,24
WindState: 2,102,82,476,224
DefnState: 2,40,50,400,300,0,MIDM

Chance Sputum_Culture_Cost
Title: Sputum Culture Cost
Definition: Table(Patient_Classificat1)(66,5,0,0)
NodeLocation: 328,480,1
NodeSize: 48,32
WindState: 2,102,82,476,224
DefnState: 2,40,50,400,300,0,MIDM

Chance Hospitalization_Cost
Title: Hospitalization Cost
Definition: Table(Patient_Classificat1)(600,1200,0,0)
NodeLocation: 328,416,1
NodeSize: 48,24
WindState: 2,102,82,476,224
DefnState: 2,40,50,400,300,0,MIDM

Chance Lung_Transplantation
Title: Lung Transplantation
Definition: Table(Patient_Classificat1)(5,15,0,0)
NodeLocation: 320,352,1
NodeSize: 64,24
WindState: 2,102,82,476,224
DefnState: 2,40,50,400,300,0,MIDM

Chance Sinus_Surgery
Title: Sinus Surgery
Definition: Table(Patient_Classificat1)(17.6,10,0,0)
NodeLocation: 328,296,1
NodeSize: 48,24
WindState: 2,102,82,476,224
DefnState: 2,40,50,400,300,0,MIDM

Chance Physiotherapy_Consul
Title: Physiotherapy Consultation
Definition: Table(Patient_Classificat1)(305,0,0,0)
NodeLocation: 328,240,1
NodeSize: 64,24
WindState: 2,102,82,476,224
DefnState: 2,40,50,400,300,0,MIDM

Chance Pulmonary_Function_T
Title: Pulmonary Function Testing Cost
Definition: Table(Patient_Classificat1)(567,100,0,0)
NodeLocation: 448,184,1
NodeSize: 56,32
WindState: 2,102,82,476,224
DefnState: 2,40,50,400,300,0,MIDM

Chance Antibiotics_Cost
Title: Antibiotics Cost
Definition: Table(Patient_Classificat1)(2132,1000,0,0)
NodeLocation: 320,176,1
NodeSize: 48,24
WindState: 2,102,82,476,224
DefnState: 2,40,50,400,300,0,MIDM

Chance Outpatient_Visit_Cos
Title: Outpatient Visit Cost
Definition: Table(Patient_Classificat1)(189,100,0,0)
NodeLocation: 320,120,1
NodeSize: 48,24
WindState: 2,102,82,476,224
DefnState: 2,40,50,400,300,0,MIDM

Variable Sum1
Title: Sum
Definition: Specialist_Visit+Outpatient_Visit_Cos+Antibiotics_Cost+Pulmonary_Function_T+Physiotherapy_Consul+Sinus_Surgery+Lung_Transplantation+Hospitalization_Cost+Sputum_Culture_Cost+Other_Drug_Cost1+High_Resolution_Comp+Audiometry+Lung_Surgery+Physiotherapy_Equipm+Hearing_Aid_cost+Home_Oxygen_Therapy+Visit_to_Emergency_R+Sick_leave_per_year
NodeLocation: 672,192,1
NodeSize: 48,24
WindState: 2,102,82,476,224
DefnState: 2,40,50,400,300,0,MIDM
ValueState: 2,40,50,400,300,0,MEAN

Chance High_Resolution_Comp
Title: High Resolution Computed Tomography
Definition: Table(Patient_Classificat1)(3.58,0,0,0)
NodeLocation: 448,120,1
NodeSize: 72,24
WindState: 2,102,82,476,224
DefnState: 2,40,50,400,300,0,MIDM
ValueState: 2,40,50,400,300,0,MIDM

Chance Hearing_Aid_cost
Title: Hearing Aid cost
Definition: Table(Patient_Classificat1)(25,18.75,0,0)
NodeLocation: 448,432,1
NodeSize: 48,24
WindState: 2,102,82,476,224
DefnState: 2,40,50,400,300,0,MIDM

Chance Physiotherapy_Equipm
Title: Physiotherapy Equipment
Definition: Table(Patient_Classificat1)(25,0,0,0)
NodeLocation: 464,376,1
NodeSize: 64,24
WindState: 2,102,82,476,224
DefnState: 2,40,50,400,300,0,MIDM
ValueState: 2,40,50,400,300,0,MIDM

Chance Lung_Surgery
Title: Lung Surgery
Definition: Table(Patient_Classificat1)(5,15,0,0)
NodeLocation: 448,312,1
NodeSize: 48,24
WindState: 2,102,82,476,224
DefnState: 2,40,50,400,300,0,MIDM

Chance Audiometry
Title: Audiometry
Definition: Table(Patient_Classificat1)(9.45,7,0,0)
NodeLocation: 464,256,1
NodeSize: 64,24
WindState: 2,102,82,476,224
DefnState: 2,40,50,400,300,0,MIDM
ValueState: 2,40,50,400,300,0,MIDM

Chance Treatment_Cost_Calib
Title: Treatment Cost Calibration
Definition: Table(Sensitivity_analysis)(0.3,Triangular(0.3,1,3),3)
NodeLocation: 856,192,1
NodeSize: 48,40
WindState: 2,102,82,476,224
DefnState: 2,40,50,400,300,0,MIDM
ValueState: 2,40,50,400,300,1,MIDM

Index Sensitivity_analysis
Title: Sensitivity analysis for treatment Cost Ratio PCD/non-PCD
Definition: ['non-PCD Low','No sensitivity','non-PCD High']
NodeLocation: 896,80,1
NodeSize: 72,56
WindState: 2,102,82,476,224
{!40300|Att_SlicerPopupSize: 227,294}
{!40000|Att_PrevIndexValue: ['non-PCD Low','No sensitivity','non-PCD High']}

Variable SUM3
Title: SUM3
Definition: Table(Patient_Classificat1,Sensitivity_analysis)(~
SUM2,SUM2,SUM2,~
SUM2*Treatment_Cost_Calib,SUM2*Treatment_Cost_Calib,SUM2*Treatment_Cost_Calib,~
0,0,0,~
0,0,0)
NodeLocation: 848,288,1
NodeSize: 48,24
WindState: 2,102,82,476,224
DefnState: 2,40,50,400,300,0,MIDM
ValueState: 2,40,50,400,300,0,MEAN

Variable Present_Value_of_Tre
Title: Present Value of Treatment Cost 
Definition: Pv( 0.05, 80, SUM3)*(-1)
NodeLocation: 1008,288,1
NodeSize: 48,40
WindState: 2,102,82,476,224
ValueState: 2,40,50,400,300,0,MEAN

Variable Present_Value_of_Tr1
Title: Present Value of Treatment Cost for the whole cohort
Definition: Present_Value_of_Tre*Complete_Patient_Cla
NodeLocation: 1128,288,1
NodeSize: 64,40
WindState: 2,102,82,476,224
ValueState: 2,40,50,400,300,0,MEAN
{!40000|Att_ResultSliceState: [Breathing,1,Confirmatory_test,1,Sensitivity_analysis,2,Patient_Classificat1,1,Diagnostic_Algorithm,1]}

Variable Total_Treatment_cost
Title: Total Treatment cost for the whole cohort
Definition: Sum(Present_Value_of_Tr1,Patient_Classificat1)
NodeLocation: 1272,288,1
NodeSize: 56,40
WindState: 2,102,82,476,224
ValueState: 2,40,50,400,300,0,MEAN
{!40000|Att_ResultSliceState: [Confirmatory_test,1,Breathing,1,Diagnostic_Algorithm,1]}

Chance Home_Oxygen_Therapy
Title: Home Oxygen Therapy
Definition: Table(Patient_Classificat1)(20,0,0,0)
NodeLocation: 456,584,1
NodeSize: 48,32
WindState: 2,102,82,476,224
DefnState: 2,40,50,400,300,0,MIDM
NodeColor: 65535,65532,19661

Chance Va2
Definition: Triangular( 0.3, 1, 3 )
NodeLocation: 656,528,1
NodeSize: 48,24
WindState: 2,102,82,476,224
ValueState: 2,40,50,400,300,1,PDFP

Chance Visit_to_Emergency_R
Title: Visit to Emergency Room
Definition: Table(Patient_Classificat1)(150,0,0,0)
NodeLocation: 456,512,1
NodeSize: 56,32
WindState: 2,102,82,476,224
DefnState: 2,40,50,400,300,0,MIDM
NodeColor: 65535,65531,1

Chance Sick_leave_per_year
Title: Sick leave per year
Description: Loss of productivity 50% of CF European study
Definition: Gamma(1070,1)
NodeLocation: 584,48,1
NodeSize: 56,32
WindState: 2,102,82,476,224
ValueState: 2,40,50,400,300,1,PDFP

Close Treatment_Component

Variable Total_Diagnostic_and
Title: Total Diagnostic and Treatment cost
Definition: Total_Treatment_cost+Diagnostic_Algorith1
NodeLocation: 1736,248,1
NodeSize: 48,56
WindState: 2,102,82,476,224
ValueState: 2,40,50,400,300,0,CONF
GraphSetup: ProbIndex:[0.025,0.05,0.25,0.5,0.75,0.95,0.975]
{!40000|Att_ResultSliceState: [Breathing,1,Confirmatory_test,1,nNO_equipment,1,Sensitivity_analysis,3,Sys_LocalIndex('Probability'),1,Diagnostic_Algorithm,1]}

Module CE_for_diagnostics_o
Title: CE for diagnostics only
Author: pankouis
Date: Fri, Mar 24, 2017 6:57 PM
NodeLocation: 1920,168,1
NodeSize: 56,32
DiagState: 2,1,0,448,245,17
GraphSetup: ProbIndex:[0.025,0.05,0.25,0.5,0.75,0.95,0.975]~
CdfResol:10

Variable Diagnostic_Cost_Effe
Title: Diagnostic Cost Effectiveness Ratios
Definition: (Diagnostic_Algorith1+Patient_Associated_c)/PCD_Cases_Detected
NodeLocation: 120,368,1
NodeSize: 64,40
WindState: 2,102,82,476,224
ValueState: 2,40,50,400,300,0,CONF
GraphSetup: ProbIndex:[0.025,0.05,0.25,0.5,0.75,0.95,0.975]
Att__TotalsIndex: []
{!40000|Att_ResultSliceState: [nNO_equipment,1,Confirmatory_test,1,Breathing,1,Diagnostic_Algorithm,1,Sys_LocalIndex('Step'),1]}

Variable PCD_Cases_Detected
Title: PCD Cases Detected
Definition: Complete_Patient_Cla[@Patient_Classificat1=1]
NodeLocation: 120,168,1
NodeSize: 48,32
WindState: 2,102,82,476,224
ValueState: 2,40,50,400,300,0,MEAN
{!40000|Att_ResultSliceState: [Breathing,1,Confirmatory_test,1,Diagnostic_Algorithm,1]}

Chance ICER_WTP_threshold
Title: ICER WTP threshold (Euros)
Definition: Truncate(((Diagnostic_Algorith1[@Diagnostic_Algorithm=6,@nNO_equipment=1]-Diagnostic_Algorith1[@Diagnostic_Algorithm=4,@nNO_equipment=1])/(PCD_Cases_Detected[@Diagnostic_Algorithm=6,@Confirmatory_test=1,@Breathing=1]-PCD_Cases_Detected[@Diagnostic_Algorithm=4,@Confirmatory_test=1,@Breathing=1])), min:0)
NodeLocation: 336,168,1
NodeSize: 48,40
WindState: 2,102,82,476,224
ValueState: 2,40,50,400,300,0,MEAN
GraphSetup: ProbIndex:[0.025,0.05,0.25,0.5,0.75,0.95,0.975]~
{!40000|Graph_AxisLabelFont:,13,0}~
{!40000|Graph_AxisTitleFont:Arial,15,1}~
ShowKey:1~
Grid:3~
{!40000|Att_GraphValueRange ICER_WTP_threshold:|1:1,,0,,,,20,0,10K,0}~
{!40000|Graph_GridColor:61184,61184,61184}~
{!40000|Graph_3DEffects:0}~
{!40000|Graph_LineThickness:3}~
DistResol:5
ReformVal: [Breathing,Null,Undefined,Undefined,0]
NumberFormat: 2,F,4,4,0,0,4,0,$,0,"ABBREV",0,,,0,0
{!40000|Att_ResultSliceState: [Sys_LocalIndex('Step'),6,Breathing,1]}
{!40200|Att_GraphSetupSlices: [3,1,DensityIndex,1]}

Variable WTP_threshold
Title:  WTP threshold (Euros)
Definition: ICER_WTP_threshold[@Breathing=1]
NodeLocation: 488,168,1
NodeSize: 56,32
WindState: 2,102,82,476,224
ValueState: 2,40,50,400,300,1,CDFP
GraphSetup: {!40000|Graph_LineThickness:3}~
{!40000|Graph_FillTransparen:15}~
{!40000|Att_AreaFill Graph_Cdf_Valdim:0}~
{!40000|Att_GraphValueRange WTP_threshold:|1:1,,0,,,,,0,4500,0}~
{!40000|Graph_AxisTitleFont:Arial,19,1}~
{!40000|Graph_KeyTitleFont:,17,1}~
{!40000|Graph_KeyFont:,15,0}~
{!40000|Graph_AxisLabelFont:,15,0}
{!40200|Att_GraphSetupSlices: [3,1,DensityIndex,1]}

Variable PCD_Cases_Detected_I
Title: PCD Cases Detected Importance
Definition: Abs( RankCorrel( PCD_Cases_Detected_1, PCD_Cases_Detected ) )
NodeLocation: 120,240,1
NodeSize: 56,32
NodeInfo: 1,1,1,1,1,1,0,0,0,0,
ValueState: 2,40,50,400,300,1,MIDM
GraphSetup: Flip:8
ReformVal: [PCD_Cases_Detected_1,Breathing]

Variable PCD_Cases_Detected_1
Title: PCD Cases Detected Inputs
Definition: [nNO_Test_sens_VC,nNO_Test_spec_VC,HSVM_test_Sensitivit,HSVM_test_Specificit,TEM_test_Sensitivity,TEM_test_Specificity,PCD_prevalence_among]
NodeLocation: 152,456,1
NodeSize: 56,32
NodeInfo: 1,1,1,1,1,1,0,0,0,0,

Variable Whatif1
Title: Whatif
Definition: WhatIf(ICER_WTP_threshold,Physicians_Rate,70)
NodeLocation: 488,272,1
NodeSize: 48,24
WindState: 2,102,82,476,224
ValueState: 2,40,50,400,300,0,MEAN

Close CE_for_diagnostics_o

Module CE_including_diagnos
Title: CE including diagnostics and treatment
Author: pankouis
Date: Fri, Mar 24, 2017 6:57 PM
NodeLocation: 1896,264,1
NodeSize: 64,40
DiagState: 2,1,0,448,245,17
OutlinerState: 2,40,42,448,280

Variable Total_Cost_Effective
Title: Total Cost Effectiveness Ratios
Definition: Total_Diagnostic_and/Total_QALYs_Saved
NodeLocation: 240,104,1
NodeSize: 64,32
WindState: 2,102,82,476,224
ValueState: 2,40,50,400,300,0,CONF
GraphSetup: ProbIndex:[0.025,0.05,0.25,0.5,0.75,0.95,0.975]
ReformVal: [Diagnostic_Algorithm,Diagnostic_Algorithm,2,0,0]
{!40000|Att_ResultSliceState: [Sensitivity_analysis,3,Confirmatory_test,1,nNO_equipment,1,Breathing,1,Sys_LocalIndex('Probability'),1,Diagnostic_Algorithm,6]}
{!40000|Att_ColorRole: Diagnostic_Algorithm}

Chance ICER_In_parallel_Vs_
Title: ICER In parallel Vs NO+HSVM ICERs
Definition: ((Total_Diagnostic_and[@Diagnostic_Algorithm=6]-Total_Diagnostic_and[@Diagnostic_Algorithm=4])/(Total_QALYs_Saved[@Diagnostic_Algorithm=6]-Total_QALYs_Saved[@Diagnostic_Algorithm=4]))
NodeLocation: 464,88,1
NodeSize: 56,40
WindState: 2,102,82,476,224
ValueState: 2,40,50,400,300,1,CDFP
GraphSetup: {!40000|Att_GraphValueRange Graph_Cdf_Valdim:1,,0,1,,,,0,1,0}~
{!40000|Att_GraphValueRange ICER_In_parallel_Vs_:|1:1,,1,,,,,0,40K,0}
ReformVal: [Confirmatory_test,Breathing,Undefined,Undefined,0]
Att__TotalsIndex: []
{!40000|Att_ResultSliceState: [nNO_equipment,1,Sensitivity_analysis,2,Confirmatory_test,1,Breathing,1,Sys_LocalIndex('Step'),1]}
{!40000|Att_ColorRole: Breathing}
{!40200|Att_GraphSetupSlices: [3,1,DensityIndex,1]}

Variable Isolated_Total_Cost_
Title: Isolated Total Cost Effectivenes Ratio
Definition: Total_Cost_Effective[Diagnostic_Algorithm='nNO/HSVM+TEM',Breathing='Vellum Closure',Sensitivity_analysis='No sensitivity']
NodeLocation: 240,224,1
NodeSize: 56,40
WindState: 2,102,82,476,224
ValueState: 2,40,50,400,300,0,MEAN

Variable Whatiftotal
Title: Whatiftotal
Definition: WhatIf(Isolated_Total_Cost_,Physiotherapy_Consul,150%*Physiotherapy_Consul)
NodeLocation: 424,248,1
NodeSize: 48,24
WindState: 2,102,82,476,224
ValueState: 2,40,50,400,300,0,MEAN

Close CE_including_diagnos

Close New_Analytica_Model_
